# Supplementary material for: Engineering artificial photosynthetic life-forms through endosymbiosis
Source: Nat Commun. 2022 Apr 26;13:2254. doi: 10.1038/s41467-022-29961-7 (PMC9042829; doi:10.1038/s41467-022-29961-7)
Supplement: Supplementary file 4 — Supplementary Data 1 [file 41467_2022_29961_MOESM4_ESM.xlsx]

## Sheet: Sheet1
gBlocks purchased from IDT
gBlock name	gBlock sequences (in 5' to 3' direction)
Ctr-incA	AAGACTAGTGAGATCGCAACTAGTTAATCTCATACCGGTACGCCCGCATGAAGGAGatcGAGCTCATGCCAATGACAACCCCTACGTTGATCGTTACTCCTCCTTCGCCTCCAGCACCTAGCTATAGTGCGAACCGTGTTCCTCAGCCCAGCTTAATGGACAAAATCAAAAAGATCGCTGCTATCGCAAGTTTAATCTTGATTGGGACCATCGGATTTCTCGCGCTCCTCGGTCACTTGGTCGGGTTCTTGATTGCTCCTCAGATCACAATCGTACTCCTCGCCTTATTTATCATCAGTTTGGCCGGAAACGCGCTGTACTTACAAAAGACTGCAAATCTGCACTTATACCAGGATCTCCAACGGGAGGTTGGTTCGTTAAAAGAGATCAACTTTATGC…
CT_813	AGTCCTAGTACCAAGTCGTCTTGAGTAGCCGCATCCGGTATTCACACAGGAAACAGAGATCTGATGACTACGTTGCCGAACAATTGCACGTCTAACAGCAATTCCATTAACACCTTTACAAAAGATATTGAAATGGCAAAGCAAATTCAAGGAAGCCGGAAAGACCCGTTAGCAAAGACCTCCTGGATTGCAGGCTTGATTTGCGTGGTGGCAGGGGTTCTGGGATTACTGGCGATTGGGATCGGTGGCTGTTCCATGGCGAGTGGTTTAGGCTTAATCGGTGCTGTGGTGGCGGCAGTTATCGTCGCGGTGGGTTTGTGCTGCCTGGTTTCGGCTTTGTGCCTGCAAGTGGAGAAGTCGCAGTGGTGGCAAAAGGAATTCGAAAGTTGGATCGAACAA…
Cca-incA	ATGACAGTATCCACAGACAACACAAGTCCTGTAATATCGAGAGCGTCCTCACCTACTTTTGGAGATCATGGTAAGGATTTCGACAACAATAAAATTATACCCATTTCAATAGAAGCTCCAACTTCTTCAGCTGCTGCTGTAGGGGCTAAAACGGCTATCGAGCCTGAAGGAAGAAGCCCACTACTTCAAAGGATTTGCTATCTTGTTAAAATTATCGCTGCCATCGCCCTCTTTGTTGTTGGTATCGCAGCCTTAGTTTGCTTATATCTCGGTAGCGTTATCTCAACGCCTTCTCTTATTCTTATGCTTGCGATCATGCTTGTATCCTTTGTGATCGTTATTACGGCAATTCGAGATGGCACACCGTCTCAAGTGGTCCGTCACATGAAACAGCAAATT…
UWE25ntt1-Se-codon-opt	ATGTCGCAGGACGCAAAACAAGATTTTGGAAAGTGGCGGGCGTTCTTTTGGCCTGTTCATGGCTACGAACTGAAAAAGCTGCTGCCGATGTTTTTCATGTTCTTTTTTATTTCTTTTAACTATACGATTTTGCGGGACACGAAAGACACCCTGATTGTAACATCTGCCGGTGCCGAGGCCATCCCTTTTTTAAAGTCGTTCGGAGTAGTTCCAGCCGCGATCTTGTTCATGATTATTTACGCGAAATTAAGCAACACCCTGTCCCGCGAAAACTTGTTTTACGTCACATTGCTGCCTTTTATCATCTTCTTTGGTTTGTTCGCCTTTGTAATGTATCCAGCCCGTGAAGTTCTGATGCCTCACGCGTCTGCGGAAGCGCTCAAGGCGTACTTGCCAGGG…
