# Supplementary material for: Engineering artificial photosynthetic life-forms through endosymbiosis
Source: Nat Commun. 2022 Apr 26;13:2254. doi: 10.1038/s41467-022-29961-7 (PMC9042829; doi:10.1038/s41467-022-29961-7)
Supplement: Supplementary file 5 — Supplementary Data 2 [file 41467_2022_29961_MOESM5_ESM.xlsx]

## Sheet: Sheet1
Oligonucleotides used in the construction of plasmids
Oligonucleotide name	Oligonucleotide sequence (in 5' to 3' direction)
AM1195	TTAACTAGTTGCGATCTCACTAGTCTTGTCAATATTTTTCTCA
AM1214	CAGAGATCTGATGTCACAAGATGCAAAGCAAGACTTTG
AM1215	TTTGTACAAACTTGTTTAACTAGTTGCGATCTCACTAGTCTTGTCA
AM1216	TGCATCTTGTGACATCAGATCTCTGTTTCCTGTGTGAAATTGTTATC
AM1217	CGCAACTAGTTAAACAAGTTTGTACAAAAAAGCTGAACGAGA
AM1312	ACAAGTTTGTACAAAAAAGCTGAACGAGAAAC
AM1313	AAGACTAGTGAGATCGCAACTAGTTAATCTC
AM1314	TCGTTCAGCTTTTTTGTACAAACTTGTTC
AM1351	TCAAGACGACTTGGTACTAGGACTCG
AM1352	AGTCCTAGTACCAAGTCGTCTTGAGT
AM1353	TCGTTCAGCTTTTTTGTACAAACTTGTTCA
AM1502	TTTCCGAATAAAGTAGGAGAATTGTACAATGACAGTATCCACAGACAACACAAGT
AM1503	GTACAAACTTGTTTACAAAGACTGAGCTAATTTCTCAAATGGAGA
AM1504	GGTAGCATCTGAACATATTTTCCGAATAAAGTAGGAGAATTGTACAATGACA
AM1505	GTACAAACTTGTTTACAAAGACTGAGCTAATTTCT
AM1506	ATTCGGAAAATATGTTCAGATGCTACCGCGCCGCC
AM1507	AGCTCAGTCTTTGTAAACAAGTTTGTACAAAAAAGCTGAACGAGAAAC
AM1531	CTGTTATCTGGCTTTTAGTAAGCCGG
AM1532	ATGTCAGGCTCCCTTATACACAGC
JC151	TCTAGCGATTTGATGCGGTATTTTCTCCTTACGCATCT
JC152	CGGTGAGTTCTCTTCCGCTTCCTCGCTCAC
JC153	TACCGCATCAAATCGCTAGAGCTTGCATGCCTG
JC154	AAGCGGAAGAGAACTCACCGCGACGTATCGG
JC200	GTCACGCTAAAGCGTCAGACCCCGTAGAAAAGA
JC201	GTCTGACGCTTTAGCGTGACAGTGGTTGATAAACCT
JC202	TGACCCGCTTTGACGACTATTCTGGATTGGAGTCGT
JC203	ATAGTCGTCAAAGCGGGTCACTACTTGGTAGCA
JC204	GAGGGACGAAGAAGAACAAGCCGCAGCTGG
JC205	CTTGTTCTTCTTCGTCCCTCAAATCGTGGCC
JC206	TTGATTGTGATCTAGCGCAGCTGCTTGGAAC
JC207	CTGCGCTAGATCACAATCAAGCCATCAAACTGGC
