# Supplementary material for: Engineering artificial photosynthetic life-forms through endosymbiosis
Source: Nat Commun. 2022 Apr 26;13:2254. doi: 10.1038/s41467-022-29961-7 (PMC9042829; doi:10.1038/s41467-022-29961-7)
Supplement: Supplementary file 7 — Source Data [file 41467_2022_29961_MOESM7_ESM.xlsx]

## Sheet: Figure 2A
		SynJEC1-ADP		SynJEC1-No ADP		SynJEC0-ADP		SynJEC0-No ADP			ATP concentration (nM)	Luminescence (background-corrected)	Luminescence
No ADP control	0	0.389062	13	-1.55625	10	-2.85312	8	-2.85312	8		0	0	8
		-2.85312	8	-1.55625	10	-3.50156	7	-4.14999	6		125	223	231
		-0.907811	11	-3.50156	7	-2.20468	9	-5.44687	4		250	396	404
ADP addition - 3 min	3	216.967	347	-0.907811	11	85.9827	145	-2.85312	8		500	780	788
		208.537	334	-2.20468	9	96.3576	161	1.0375	14
		213.725	342	0.389062	13	100.248	167	-0.907811	11		Standard curve slope	1.54217
ADP addition - 5 min	5	316.178	500	-2.20468	9	135.912	222	-1.55625	10		Standard curve intercept	12.4
		296.076	469	-2.20468	9	137.858	225	6.87343	23
		316.826	501	1.0375	14	109.326	181	26.975	54
	Mean
	SynJEC1-ADP	SynJEC1-No ADP	SynJEC0-ADP	SynJEC0-No ADP			1.73205
No ADP control	-1.12396	-2.20468	-2.85312	-4.14999
ADP addition - 3 min	213.076	-0.907811	94.1962	-0.907811			Error bars		Data point		Average
ADP addition - 5 min	309.693	-1.12396	127.699	10.764			0.942156	1	0.389062	1	-1.12396
Stdev	1.63186	1.12312	0.648436	1.29687			2.45494	1	-2.85312	2	213.076
	4.25208	1.29687	7.37433	1.94531			6.81115	1	-0.907811	3	309.693
	11.7973	1.87187	15.9406	14.6581			0.648436	2	216.967	4	-2.20468
Sem	0.942156	0.648436	0.374375	0.74875			0.74875	2	208.537	5	-0.907811
	2.45494	0.74875	4.25757	1.12312			1.08073	2	213.725	6	-1.12396
	6.81115	1.08073	9.20333	8.46286			0.374375	3	316.178	7	-2.85312
							4.25757	3	296.076	8	94.1962
							9.20333	3	316.826	9	127.699
							0.74875	4	-1.55625	10	-4.14999
							1.12312	4	-1.55625	11	-0.907811
							8.46286	4	-3.50156	12	10.764
								5	-0.907811
								5	-2.20468
								5	0.389062
								6	-2.20468
								6	-2.20468
								6	1.0375
								7	-2.85312
								7	-3.50156
								7	-2.20468
								8	85.9827
								8	96.3576
								8	100.248
								9	135.912
								9	137.858
								9	109.326
								10	-2.85312
								10	-4.14999
								10	-5.44687
								11	-2.85312
								11	1.0375
								11	-0.907811
								12	-1.55625
								12	6.87343
								12	26.975

## Sheet: Figure 2D
						Average	Average	sem	Points	Cell growth/spot on plate		Measurement1	2910000	317000	739000
	Yeast only	Yeast:SynJEC0	Yeast:SynJEC1			1	9046.11	863.429	1	9215		Measurement2	2360000	487000	780000
									1	7473.33		Measurement3	3300000	352000	733000
Volume (mL)	0.019	0.182	0.182						1	10450
						2	35065.3	4716.32	2	28847		Volume	55290	57694	134498
DF	0.166667	0.5	0.5						2	44317			44840	88634	141960
									2	32032			62700	64064	133406
Measurement1	2910000	317000	739000			3	68310.7	1343.94	3	67249		DF	9215	28847	67249
Measurement2	2360000	487000	780000						3	70980			7473.33	44317	70980
Measurement3	3300000	352000	733000						3	66703			10450	32032	66703
average	2.85667e+06	385333	750667
Times volume	54276.7	70130.7	136621
DF	9046.11	35065.3	68310.7
stdev	472264	89768.2	25579.9
se mean	272662	51827.7	14768.6
1.73205
Times volume	5180.57	9432.64	2687.88
DF	863.429	4716.32	1343.94

## Sheet: Figure 3C
	Yeast	SynJEC2	SynJEC3	SynJEC4
						initially plated	Yeast	SynJEC2	SynJEC3	SynJEC4
volume (mL)	0.181	0.182	0.186	0.171			3000	3000	3000	3000
	64500	727000	1730000	229000
	99700	886000	1770000	158000
	93800	768000	1450000	270000
average	86000	793667	1650000	219000
σ	18851.8	82549	174356	56665.7
vol. corrected	Yeast only	NB97:SynJEC2	NB97:SynJEC3	NB97:SynJEC4
count	15566	144447	306900	37449
σ	3412.17	15023.9	32430.2	9689.83

## Sheet: Figure 3D
	Yeast	SynJEC2	SynJEC3	SynJEC4			Yeast	SynJEC2	SynJEC3	SynJEC4
						initial	0	3000	3000	3000
volume	-	0.144	0.172	0.18
	-	1210000	2080000	985000
	-	1360000	2350000	950000
	-	1120000	1850000	1000000
average	-	1230000	2.09333e+06	978333
σ	-	121244	250267	25658
corrected	NB97:SynJEC2	NB97:SynJEC3	NB97:SynJEC4
average	177120	360053	176100
σ	17459.1	43045.8	4618.44

## Sheet: Figure 5E
		1.73205
Round three
	Light	Dark
v	0.178	0.178
	610000	211000
	692000	299000
	792000	252000
average	698000	254000
times v	124244	45212
stdev	91148.2	44034.1
times v	16224.4	7838.07

## Sheet: Figure 5H
	No DCMU	20 uM DCMU	40 uM DCMU
	0.5	0.5	0.5		1.73205
	2160000	499000	500000				1	1080000	1.27333e+06
	2830000	765000	380000				1	1415000
	2650000	800000	452000				1	1325000
							2	249500	344000
correct	1080000	249500	250000				2	382500
	1415000	382500	190000				2	400000
	1325000	400000	226000				3	250000	222000
							3	190000
	1.27333e+06	344000	222000				3	226000
stdev	173373	82305.8	30199.3
sem	100097	47519.3	17435.6

## Sheet: Supplementary Figure 5D
	Yeast only	Yeast:SynJEC3	Yeast:SynJEC5	Yeast:SynJEC9
Volume (uL)	161.8	154.7	150.7	143
Cell count1		182000	420000	187000
Cell count2		194000	400000	194000
Cell Count 3		194000	420000	205000
average	#DIV/0!	190000	413333	195333
uL to plate	#DIV/0!	52.6316	24.1935	51.1945
Total cells	#DIV/0!	29393	62289.3	27932.7
Starting Cells	10000	10000	10000	10000
stdev	#DIV/0!	6928.2	11547	9073.77

## Sheet: Supplementary Figure 7
	1	2	3	4	5	6	7	8	9	10	11	12
A	8	231	404	788	13	8	11	376	319	332	347	334	Lum
B	342	500	469	501	10	10	7	10	14	13	11	9	Lum
C	13	9	9	14	8	7	9	168	148	142	145	161	Lum		pML3-ADP		pML3-Blank		pCV0055-ADP		pCV0055-Blank
D	167	222	225	181	8	6	4	9	10	9	54	14	Lum	0	0.389062	13	-1.55625	10	-2.85312	8	-2.85312	8
E	11	10	160	23	4	6	2	4	5	5	4	3	Lum		-2.85312	8	-1.55625	10	-3.50156	7	-4.14999	6
F	3	3	4	5	5	3	4	3	3	2	7	6	Lum		-0.907811	11	-3.50156	7	-2.20468	9	-5.44687	4
G													Lum	1	235.771	376	-1.55625	10	100.897	168	-2.20468	9
H													Lum		198.811	319	1.0375	14	87.928	148	-1.55625	10
															207.24	332	0.389062	13	84.0373	142	-2.20468	9
				slope	1.54217									3	216.967	347	-0.907811	11	85.9827	145
				intercept	12.4										208.537	334	-2.20468	9	96.3576	161	1.0375	14
	C	L													213.725	342	0.389062	13	100.248	167	-0.907811	11
	0	0	8											5	316.178	500	-2.20468	9	135.912	222	-1.55625	10
	125	223	231												296.076	469	-2.20468	9	137.858	225	6.87343	23
	250	396	404												316.826	501	1.0375	14	109.326	181
	500	780	788
																				1.41421
															SynJEC1-ADP	SynJEC1-No ADP	SynJEC0-ADP	SynJEC0-No ADP	E. coli -ADP	E. coli - no ADP
														No ADP control	-1.12396	-2.20468	-2.85312	-4.14999	3.67866	-0.992556
														ADP addition - 3 min	213.076	-0.907811	94.1962	0.0648436	0.564516	5.23573
														ADP addition - 5 min	309.693	-1.12396	127.699	2.65859	3.67866	0.564516
													1.73205
															1.63186	1.12312	0.648436	1.29687
															4.25208	1.29687	7.37433	1.37554
															11.7973	1.87187	15.9406	5.96068
	1	2	3	4	5	6	7	8	9	10	11	12			0.942156	0.648436	0.374375	0.74875	1.55707	3.11414
A	3	5	5	5	5	5	4	5	6	4	4	6			2.45494	0.74875	4.25757	0.972655	1.55707	1.55707
B	7	7	3	5	5	4	5	5	4	5	5	4			6.81115	1.08073	9.20333	4.21484	1.55707	1.55707
C	5	3	4	5	7	5	5	4	5	5	4	6
D	5	5	4	5	5	6	6	5	5	4	6	13
E	4	168	121	44	26	5	4	7	5	5	5	6
F	1307	13	6	5	6	3	7	5	5	4	3	6
G	1404	16	5	4	5	5	5	4	4	5	5	3			E coli					E. coli							E. coli
H	7	6	8	7	5	6	5	3	5	6	6	5			ATP	Lum		0.321116	0	5.23573	6	-4.1067	3			0	3.67866	-0.992556
															0	0	4	4.31873		2.12159	5	2.12159	5			3	0.564516	5.23573
															500	164	168		3	2.12159	5	8.34988	7			5	3.67866	0.564516
															100	40	44			-0.992556	4	2.12159	5				2.20203	4.40406
															50	22	26		5	5.23573	6	2.12159	5				2.20203	4.40406
																				2.12159	5	-0.992556	4				2.20203	2.20203
																										1.41421	1.55707	3.11414
																											1.55707	1.55707
																											1.55707	1.55707

## Sheet: Supplementary Figure 8
	OD600
Hours	No Plasmid-Glycerol	pML64-Glycerol
0	0.130417	0.148333		stdev	0.00409577	0.00626006
6.066	0.161083	0.276304			0.0086824	0.0140694
22.481	0.181348	0.38113			0.077837	0.130236
47.085	0.170522	0.452042			0.0855346	0.0999458
69.03	0.139696	0.527348			0.0893163	0.11371
75.899	0.114565	0.52175			0.0605294	0.178266

## Sheet: Supplementary Figure 9
Fusion							Syn7942
Round 3
ROI	561	405	561 (bg subtract)	405 (bg subtract)	561/405		ROI	561	405	561 (bg subtract)	405 (bg subtract)	561/405		1	7.19012	6.88284
1	8281.34	2040.47	7086.98	1039.02	6.82086		1	6599.94	1343.31	5713.82	794.676	7.19012		1	7.39224
2	8109.32	2245	6914.95	1243.54	5.56069		2	6677.96	1332.13	5791.84	783.502	7.39224		1	8.38329
3	7872.44	2248.58	6678.08	1247.12	5.3548		3	7410.59	1326.9	6524.47	778.271	8.38329		1	12.0722
4	7843.19	2219.25	6648.83	1217.79	5.45976		4	7062.68	1060.26	6176.56	511.633	12.0722		1	7.41915
5	7532.52	2010.13	6338.15	1008.68	6.28364		5	5034.08	1107.72	4147.96	559.088	7.41915		1	7.18497
6	7635.33	2071.64	6440.97	1070.18	6.0186		6	5935.53	1251.4	5049.41	702.773	7.18497		1	3.54731
7	7481.12	2054	6286.76	1052.54	5.97293		7	4599.41	1595.42	3713.28	1046.79	3.54731		1	6.74187
8	7570.13	2194.93	6375.77	1193.47	5.34219		8	5893.16	1291.31	5007.04	742.679	6.74187		1	6.96251
9	8117.78	2329.38	6923.42	1327.92	5.21372		9	6839.85	1403.74	5953.73	855.112	6.96251		1	6.71326
10	7309.1	1919.63	6114.74	918.174	6.65968		10	7348.39	1511.24	6462.27	962.613	6.71326		1	6.22128
11	1194.36	1001.46	0	0	#DIV/0!		11	6115.45	1389.18	5229.33	840.555	6.22128		1	4.72018
							12	5351.4	1494.63	4465.28	945.997	4.72018		1	4.92847
							13	4870.28	1357.03	3984.16	808.396	4.92847		2	6.82086	5.65079
Fusion							14	886.121	548.629	0	0	#DIV/0!		2	5.56069
														2	5.3548
Round 4														2	5.45976
														2	6.28364
ROI	561	405	561 (bg subtract)	405 (bg subtract)	561/405			Syn7942	Yeast:SynJEC3 Round 3	Yeast:SynJEC3 Round 4				2	6.0186
1	7453.09	821.394	5661.83	395.941	14.2997		PBS/Chl	6.88284	5.65079	13.2171				2	5.97293
2	7914.81	793.729	6123.55	368.276	16.6276			2.04183	0.388776	2.13129				2	5.34219
3	7125.74	783.947	5334.47	358.494	14.8802									2	5.21372
4	6942.67	873.833	5151.4	448.38	11.4889									2	6.65968
5	7032.85	788.615	5241.58	363.162	14.4332									3	14.2997	13.2171
6	7010.15	893.6	5218.89	468.147	11.148									3	16.6276
7	7788.73	918.327	5997.47	492.874	12.1684									3	14.8802
8	7458.82	955.571	5667.55	530.118	10.6911									3	11.4889
9	1791.26	425.453	0	0	#DIV/0!									3	14.4332
														3	11.148
														3	12.1684
														3	10.6911
			1	14.208	8281.34	6557	12108	117661	4596145
			2	8.192	8109.32	6643	11358	66431.5	2594981
			3	1.152	7872.44	7164	8946	9069.06	354260
			4	1.459	7843.19	7015	9360	11444.8	447062
			5	2.483	7532.52	6826	8389	18704.7	730654
			6	0.845	7635.33	7154	8750	6450.33	251966
			7	0.64	7481.12	7138	8090	4787.92	187028
			8	0.384	7570.13	7136	8066	2906.93	113552
			9	1.28	8117.78	7138	10034	10390.8	405889
			10	0.486	7309.1	7138	7566	3555.15	138873
			11	133.632	1194.36	814	2193	159605	6234568
			12	14.208	2040.47	1582	2581	28991.1	1132463
			13	8.192	2245	1758	3012	18391	718400
			14	1.152	2248.58	1853	2650	2590.36	101186
			15	1.459	2219.25	1825	2636	3238.32	126497
			16	2.483	2010.13	1738	2428	4991.56	194983
			17	0.845	2071.64	1727	2394	1750.12	68364
			18	0.64	2054	1777	2373	1314.56	51350
			19	0.384	2194.93	1819	2511	842.854	32924
			20	1.28	2329.38	1897	2698	2981.61	116469
			21	0.486	1919.63	1695	2201	933.709	36473
			22	133.632	1001.46	712	1480	133827	5227609

[truncated: 3 more sheets: Supplementary Figure 10A, Supplementary Figure 10B, Supplementary Figure 11]
